# Supplementary material for: Functional Constraints on Insect Immune System Components Govern Their Evolutionary Trajectories
Source: Mol Biol Evol. 2021 Dec 10;39(1):msab352. doi: 10.1093/molbev/msab352 (PMC8788225; doi:10.1093/molbev/msab352)
Supplement: msab352_Supplementary_Data [file msab352_supplementary_data.zip]

Archive with 5 entries (5 files):
- Additional_File_1_FamilyDistributions_by_Metric.pdf
- Additional_File_2_heatmap-dendrograms-means-medians-all.pdf
- Additional_File_3_expression-distributions-percluster-BFG-4.pdf
- Additional_File_4_evolutionary-expression-similarities-all.pdf
- Ruzzante_Evolutionary_Constraints_Immunity_SOM-revised.pdf
